# Supplementary material for: Comparison of Diastolic Function Parameters After Alcohol Septal Ablation and Mavacamten Therapy in Obstructive Hypertrophic Cardiomyopathy
Source: J Cardiovasc Dev Dis. 2025 Dec 29;13(1):16. doi: 10.3390/jcdd13010016 (PMC12842295; doi:10.3390/jcdd13010016)
Supplement: Supplementary file 1 [file jcdd-13-00016-s001.zip]

Archive with 1 entries (1 files):
- jcdd-4051383-supplementary.pdf
